# Supplementary material for: Three-Dimensional Analysis of the Effect of Osteosarcoma on Sensory Nerves Innervating the Femur in a Murine Model of Osteosarcoma-Induced Bone Pain
Source: Cancers (Basel). 2025 Oct 31;17(21):3533. doi: 10.3390/cancers17213533 (PMC12606752; doi:10.3390/cancers17213533)
Supplement: Supplementary file 1 [file cancers-17-03533-s001.zip]

Archive with 1 entries (1 files):
- cancers-3884022-supplementary.pdf
